# Supplementary material for: Structural and Functional Characterization of Rv0792c from Mycobacterium tuberculosis: Identifying Small Molecule Inhibitor against HutC Protein
Source: Microbiol Spectr. 2022 Dec 12;11(1):e01973-22. doi: 10.1128/spectrum.01973-22 (PMC9927256; doi:10.1128/spectrum.01973-22)
Supplement: Supplemental file 1 — Table S3. Download spectrum.01973-22-s0001.xlsx, XLSX file, 0.02 MB [file spectrum.01973-22-s0001.xlsx]

## Sheet: Sheet1
Table S3a: List of genes upregulated in D0792c mutant strain with a P-value, q-value of 0.05 and 2.0 fold cut-off
gene_id	gene	log2(fold_change)	p_value	q_value	Annotation
Rv0793	-	3.77353	5e-05	0.000690161	Conserved hypothetical protein
Rv0790c	-	3.22159	5e-05	0.000690161	Conserved hypothetical protein
Rv2009	vapB15	3.0922	5e-05	0.000690161	Virulence, detoxification, adaptation
Rv0791c	-	3.05971	5e-05	0.000690161	Conserved hypothetical protein
Rv2010	vapC15	2.83824	5e-05	0.000690161	Virulence, detoxification, adaptation
EBG00000313366	serX	2.44226	0.00035	0.00375922	tRNA
Rv0233	nrdB	2.4145	5e-05	0.000690161	Information pathways
Rv3083	-	2.27072	5e-05	0.000690161	Intermediary metabolism and respiration
Rv3084	lipR	2.17393	5e-05	0.000690161	Intermediary metabolism and respiration
Rv3085	-	2.17368	5e-05	0.000690161	Intermediary metabolism and respiration
Rv1130	prpD	2.10358	5e-05	0.000690161	Conserved hypothetical protein
Rv3088	tgs4	1.99836	0.0004	0.00419695	Conserved hypothetical protein
Rv0232	-	1.9551	0.0055	0.0354948	Regulatory protein
Rv3087	-	1.89372	0.0005	0.00505441	Conserved hypothetical protein
Rv2271	-	1.80439	5e-05	0.000690161	Conserved hypothetical protein
Rv1394c	cyp132	1.79838	0.0001	0.00127837	Intermediary metabolism and respiration
Rv2582	ppiB	1.76662	5e-05	0.000690161	Information pathways
Rv3846	sodA	1.74333	5e-05	0.000690161	Virulence, detoxification, adaptation
Rv3089	fadD13	1.73043	0.00165	0.0135209	Lipid metabolism
Rv3418c	groES	1.71069	5e-05	0.000690161	Virulence, detoxification, adaptation
Rv0440	groEL2	1.68733	0.004	0.0275906	Virulence, detoxification, adaptation
Rv3763	lpqH	1.66804	5e-05	0.000690161	Cell wall and cell processes
Rv2011c	-	1.66468	5e-05	0.000690161	Conserved hypothetical protein
EBG00000313343	mcr11	1.62948	5e-05	0.000690161	small RNA
Rv0516c	-	1.62619	5e-05	0.000690161	Conserved hypothetical protein
Rv1393c	-	1.62369	5e-05	0.000690161	Intermediary metabolism and respiration
Rv0760c	-	1.61291	5e-05	0.000690161	Conserved hypothetical protein
Rv0230c	php	1.60648	5e-05	0.000690161	Lipid metabolism
Rv3705A	-	1.56633	5e-05	0.000690161	Conserved hypothetical protein
Rv2416c	eis	1.5199	5e-05	0.000690161	Virulence, detoxification, adaptation
Rv1908c	katG	1.51707	5e-05	0.000690161	Virulence, detoxification, adaptation
Rv2633c	-	1.50659	5e-05	0.000690161	Conserved hypothetical protein
Rv2821c	-	1.47097	0.001	0.00896386	Conserved hypothetical protein
Rv3914	trxC	1.41483	0.0017	0.0138504	Intermediary metabolism and respiration
Rv1515c	-	1.40713	5e-05	0.000690161	Conserved hypothetical protein
Rv2267c	-	1.39952	0.00085	0.00782332	Conserved hypothetical protein
Rv1284	canA	1.38306	5e-05	0.000690161	Intermediary metabolism and respiration
Rv1368	lprF	1.37862	5e-05	0.000690161	Cell wall and cell processes
Rv2560	-	1.37243	5e-05	0.000690161	Cell wall and cell processes
Rv2220	glnA1	1.35499	0.0001	0.00127837	Intermediary metabolism and respiration
Rv2653c	-	1.34194	0.00155	0.0128149	Insertion seqs and phages
Rv0231	fadE4	1.33342	5e-05	0.000690161	Lipid metabolism
Rv0761c	adhB	1.3249	5e-05	0.000690161	Intermediary metabolism and respiration
Rv1078	pra	1.31054	5e-05	0.000690161	Conserved hypothetical protein
Rv1158c	-	1.30951	5e-05	0.000690161	Conserved hypothetical protein
Rv3575c	-	1.30773	5e-05	0.000690161	Regulatory protein
Rv3020c	esxS	1.29898	0.001	0.00896386	Cell wall and cell processes
Rv1137c	-	1.26748	0.0001	0.00127837	Conserved hypothetical protein
Rv2140c	TB18.6	1.25984	5e-05	0.000690161	Conserved hypothetical protein
Rv3764c	tcrY	1.25371	5e-05	0.000690161	Regulatory protein
Rv0263c	-	1.2527	5e-05	0.000690161	Conserved hypothetical protein
Rv2485c	lipQ	1.23243	5e-05	0.000690161	Intermediary metabolism and respiration
Rv1514c	-	1.23209	5e-05	0.000690161	Conserved hypothetical protein
Rv1549	fadD11.1	1.22791	0.00285	0.0210849	Lipid metabolism
Rv0119	fadD7	1.22477	5e-05	0.000690161	Intermediary metabolism and respiration
Rv1860	apa	1.21892	0.00015	0.00182357	Cell wall and cell processes
Rv3477	PE31	1.20719	5e-05	0.000690161	PE/PPE
Rv2002	fabG3	1.19392	5e-05	0.000690161	Lipid metabolism
Rv2301	cut2	1.19375	5e-05	0.000690161	Cell wall and cell processes
Rv0264c	-	1.19155	5e-05	0.000690161	Conserved hypothetical protein
Rv3797	fadE35	1.19139	5e-05	0.000690161	Lipid metabolism
Rv1467c	fadE15	1.1901	5e-05	0.000690161	Lipid metabolism
Rv0456c	echA2	1.18188	5e-05	0.000690161	Lipid metabolism
Rv3077	-	1.1805	5e-05	0.000690161	Intermediary metabolism and respiration
Rv3252c	alkB	1.17477	5e-05	0.000690161	Lipid metabolism
Rv2268c	cyp128	1.16308	0.0008	0.00744285	Intermediary metabolism and respiration
Rv3086	adhD	1.15511	5e-05	0.000690161	Intermediary metabolism and respiration
Rv2971	-	1.13728	5e-05	0.000690161	Intermediary metabolism and respiration
Rv1308	atpA	1.13712	0.00095	0.00858927	Intermediary metabolism and respiration
Rv2557	-	1.13699	0.0006	0.00586328	Conserved hypothetical protein
Rv2121c	hisG	1.13302	5e-05	0.000690161	Intermediary metabolism and respiration
Rv1957	-	1.11958	0.0047	0.0313755	Conserved hypothetical protein
Rv2311	-	1.11643	5e-05	0.000690161	Conserved hypothetical protein
Rv1912c	fadB5	1.11306	5e-05	0.000690161	Lipid metabolism
Rv2299c	htpG	1.11303	0.00025	0.00285059	Virulence, detoxification, adaptation
Rv0934	pstS1	1.11152	0.00025	0.00285059	Cell wall and cell processes
Rv3554	fdxB	1.08354	0.0002	0.00234608	Intermediary metabolism and respiration
Rv0062	celA1	1.08324	0.0001	0.00127837	Intermediary metabolism and respiration
Rv1305	atpE	1.07853	5e-05	0.000690161	Intermediary metabolism and respiration
Rv3692	moxR2	1.07717	0.00085	0.00782332	Regulatory protein
Rv0713	-	1.07515	5e-05	0.000690161	Cell wall and cell processes
Rv3169	-	1.07056	0.0008	0.00744285	Conserved hypothetical protein
Rv1930c	-	1.05754	0.00025	0.00285059	Conserved hypothetical protein
Rv3249c	-	1.05741	5e-05	0.000690161	Regulatory protein
Rv1270c	lprA	1.05162	0.0001	0.00127837	Cell wall and cell processes
Rv0335c	PE6	1.05117	0.00015	0.00182357	PE/PPE
Rv1269c	-	1.04302	0.00035	0.00375922	Cell wall and cell processes
Rv2108	PPE36	1.03639	0.0001	0.00127837	PE/PPE
EBG00000313324	B11	1.03597	0.0053	0.0345844	small RNA
Rv2352c	PPE38	1.01891	5e-05	0.000690161	PE/PPE
Rv3891c	esxD	1.0177	5e-05	0.000690161	Cell wall and cell processes
Rv3090	-	1.01333	0.00035	0.00375922	Conserved hypothetical protein
Rv2668	-	1.01056	0.0001	0.00127837	Cell wall and cell processes
Rv3478	PPE60	1.00694	0.00405	0.0278636	PE/PPE
Rv0090	-	0.998034	0.0004	0.00419695	Cell wall and cell processes
Rv2347c	esxP	0.989925	0.0003	0.00330935	Cell wall and cell processes
Rv3734c	tgs2	0.988158	0.0015	0.0124658	Conserved hypothetical protein
Rv1704c	cycA	0.987161	0.00015	0.00182357	Cell wall and cell processes
Rv0432	sodC	0.985414	0.0004	0.00419695	Virulence, detoxification, adaptation
Rv2289	cdh	0.9829	0.00705	0.0432473	Lipid metabolism
Rv3079c	-	0.975636	5e-05	0.000690161	Conserved hypothetical protein
Rv3633	-	0.969879	0.00275	0.020471	Conserved hypothetical protein
Rv1388	mihF	0.969508	0.00105	0.00933898	Information pathways
Rv1982A	vapB36	0.959739	5e-05	0.000690161	Virulence, detoxification, adaptation
Rv2423	-	0.956514	0.0002	0.00234608	Conserved hypothetical protein
Rv3224	-	0.953359	0.0071	0.0434433	Intermediary metabolism and respiration
Rv0373c	-	0.952402	0.00045	0.00463267	Conserved hypothetical protein
Rv0360c	-	0.950069	0.0002	0.00234608	Conserved hypothetical protein
Table S3b: List of genes downregulated in D0792c mutant strain with a P-value, q-value of 0.05 and 2.0 fold cut-off
gene_id	gene	log2(fold_change)	p_value	q_value	Annotation
Rv1199c	-	-3.13091	5e-05	0.000690161	Insertion seqs and phages
Rv1405c	-	-3.0707	5e-05	0.000690161	Intermediary metabolism and respiration
Rv2625c	-	-2.29769	5e-05	0.000690161	Cell wall and cell processes
Rv0280	PPE3	-2.23407	5e-05	0.000690161	PE/PPE
Rv0575c	-	-2.23085	5e-05	0.000690161	Intermediary metabolism and respiration
EBG00000313377	mcr3	-2.1221	0.002	0.0157351	stable RNA
Rv2269c	-	-2.10585	5e-05	0.000690161	Conserved hypothetical protein
Rv1806	PE20	-2.10569	5e-05	0.000690161	PE/PPE
Rv0456B	mazE1	-2.06151	0.0057	0.036453	Virulence, detoxification, adaptation
Rv2990c	-	-2.03729	5e-05	0.000690161	Conserved hypothetical protein
Rv1149	-	-1.95569	0.00335	0.023966	Insertion seqs and phages
Rv2624c	-	-1.82624	0.0011	0.00970477	Conserved hypothetical protein
Rv1584c	-	-1.66188	0.00155	0.0128149	Insertion seqs and phages
Rv0749A	-	-1.63384	0.00425	0.028958	Conserved hypothetical protein
Rv1087A	-	-1.56387	5e-05	0.000690161	Cell wall and cell processes
Rv3855	ethR	-1.54751	5e-05	0.000690161	Regulatory Protein
Rv2431c	PE25	-1.50255	5e-05	0.000690161	PE/PPE
Rv2846c	efpA	-1.4954	0.0005	0.00505441	Cell wall and cell processes
Rv3746c	PE34	-1.40106	0.0003	0.00330935	PE/PPE
Rv3182	-	-1.39845	5e-05	0.000690161	Conserved hypothetical protein
Rv3424c	-	-1.39424	0.00025	0.00285059	Conserved hypothetical protein
Rv2657c	-	-1.39012	0.0002	0.00234608	Insertion seqs and phages
Rv2660c	-	-1.37175	0.00115	0.0100355	Conserved hypothetical protein
Rv1734c	-	-1.36319	0.00095	0.00858927	Conserved hypothetical protein
Rv2543	lppA	-1.34967	5e-05	0.000690161	Cell wall and cell processes
Rv2430c	PPE41	-1.33915	0.0001	0.00127837	PE/PPE
Rv3229c	desA3	-1.32865	0.003	0.0219717	Lipid metabolism
Rv1094	desA2	-1.31243	0.0056	0.0359857	Lipid metabolism
Rv0755A	-	-1.31155	5e-05	0.000690161	Insertion seqs and phages
Rv1285	cysD	-1.3081	0.0082	0.0485562	Intermediary metabolism and respiration
Rv0823c	-	-1.30141	0.00045	0.00463267	Regulatory Protein
Rv2053c	fxsA	-1.29707	5e-05	0.000690161	Cell wall and cell processes
Rv3023c	-	-1.28903	0.0012	0.0103852	Insertion seqs and phages
Rv2307D	-	-1.25683	0.0001	0.00127837	Conserved hypothetical protein
Rv0658c	-	-1.25102	5e-05	0.000690161	Cell wall and cell processes
Rv3854c	ethA	-1.2471	0.0001	0.00127837	Intermediary metabolism and respiration
Rv1403c	-	-1.24431	5e-05	0.000690161	Intermediary metabolism and respiration
Rv3139	fadE24	-1.23882	0.00305	0.0222498	Lipid metabolism
Rv0572c	-	-1.22718	0.0016	0.013192	Conserved hypothetical protein
Rv1805c	-	-1.22456	0.0001	0.00127837	Conserved hypothetical protein
Rv1535	-	-1.20748	5e-05	0.000690161	Conserved hypothetical protein
Rv0611c	-	-1.19938	5e-05	0.000690161	Conserved hypothetical protein
Rv1838c	vapC13	-1.19588	0.00015	0.00182357	Virulence, detoxification, adaptation
Rv2989	-	-1.1847	5e-05	0.000690161	Regulatory Protein
Rv2451	-	-1.16901	5e-05	0.000690161	Conserved hypothetical protein
Rv0885	-	-1.16433	0.0003	0.00330935	Conserved hypothetical protein
Rv3751	-	-1.13413	0.0008	0.00744285	Insertion seqs and phages
Rv0678	-	-1.13238	5e-05	0.000690161	Conserved hypothetical protein
Rv3230c	-	-1.1288	0.00075	0.00705405	Intermediary metabolism and respiration
Rv3743c	ctpJ	-1.12366	5e-05	0.000690161	Cell wall and cell processes
Rv0750	-	-1.12116	0.00015	0.00182357	Conserved hypothetical protein
Rv0456A	mazF1	-1.1171	0.0058	0.036955	Virulence, detoxification, adaptation
Rv3126c	-	-1.0974	0.00055	0.00545668	Conserved hypothetical protein
Rv3872	PE35	-1.09418	0.0001	0.00127837	PE/PPE
Rv3429	PPE59	-1.09282	0.00115	0.0100355	PE/PPE
Rv3557c	-	-1.09281	5e-05	0.000690161	Regulatory Protein
Rv2987c	leuD	-1.07973	0.0001	0.00127837	Intermediary metabolism and respiration
Rv0340	-	-1.0748	5e-05	0.000690161	Conserved hypothetical protein
Rv0300	vapB2	-1.06691	0.004	0.0275906	Virulence, detoxification, adaptation
Rv1404	-	-1.05974	5e-05	0.000690161	Regulatory Protein
Rv2988c	leuC	-1.05715	0.00015	0.00182357	Intermediary metabolism and respiration
Rv1735c	-	-1.05618	0.00145	0.0121215	Cell wall and cell processes
Rv1831	-	-1.05155	5e-05	0.000690161	Conserved hypothetical protein
Rv0474	-	-1.04982	5e-05	0.000690161	Regulatory Protein
Rv2745c	clgR	-1.03895	0.00015	0.00182357	Regulatory Protein
Rv2879c	-	-1.03712	0.00115	0.0100355	Conserved hypothetical protein
Rv2077c	-	-1.0299	0.00075	0.00705405	Cell wall and cell processes
Rv0827c	kmtR	-1.02895	0.0007	0.00667776	Regulatory Protein
Rv1068c	PE_PGRS20	-1.02867	0.002	0.0157351	PE/PPE
Rv1372	-	-1.0258	0.00075	0.00705405	Conserved hypothetical protein
Rv0067c	-	-1.02417	0.00045	0.00463267	Regulatory Protein
Rv2169c	-	-1.02197	5e-05	0.000690161	Cell wall and cell processes
Rv2104c	vapB37	-1.01544	5e-05	0.000690161	Virulence, detoxification, adaptation
Rv2052c	-	-1.00924	0.0001	0.00127837	Conserved hypothetical protein
Rv3115	-	-1.00579	0.00195	0.0154427	Insertion seqs and phages
Rv0244c	fadE5	-1.0057	0.0043	0.0291912	Lipid metabolism
Rv2884	-	-1.00118	0.00015	0.00182357	Regulatory Protein
Rv3385c	vapB46	-0.990794	0.00165	0.0135209	Virulence, detoxification, adaptation
Rv3660c	-	-0.986975	0.00035	0.00375922	Virulence, detoxification, adaptation
Rv0251c	hsp	-0.983591	0.00015	0.00182357	Virulence, detoxification, adaptation
Rv1052	-	-0.981468	0.0027	0.0201737	Conserved hypothetical protein
Rv0842	-	-0.977719	0.00075	0.00705405	Cell wall and cell processes
Rv3047c	-	-0.962469	0.0004	0.00419695	Conserved hypothetical protein
Rv3138	pflA	-0.961847	0.0002	0.00234608	Intermediary metabolism and respiration
Rv2166c	-	-0.960578	5e-05	0.000690161	Conserved hypothetical protein
Rv2368c	phoH1	-0.956023	0.001	0.00896386	Intermediary metabolism and respiration
Rv0383c	-	-0.95597	0.0011	0.00970477	Cell wall and cell processes
Rv3857c	-	-0.954042	0.00015	0.00182357	Cell wall and cell processes
Rv0676c	mmpL5	-0.952833	0.00195	0.0154427	Cell wall and cell processes
